# Supplementary material for: Morphological and quantitative CT features of anterior mediastinal lesions in TAFRO syndrome and idiopathic multicentric Castleman disease
Source: Front Immunol. 2025 Sep 15;16:1656489. doi: 10.3389/fimmu.2025.1656489 (PMC12477180; doi:10.3389/fimmu.2025.1656489)
Supplement: Supplementary file 1 [file Table1.xlsx]

## Sheet: table S1
Patient. no	Age	Gender	Clinical subtype	Histopathological subtype	Any abormality in anterior mediastnal lesion	Non-mass- forming infiltrative lesions	Micro-nodulaer lesions	Mass lesions	CT baseline value	Interval (in years) between the initial CT scan and the most recent CT scan	Last CT reading of mediastnal lesion	Last CT value	Treatment regimen at the time of the most recent CT scan	Lymphadenopathy	Hepatosplenomegaly	Fluid retention	Lung disease	Hemodialysis	CRP, mg/dL (at the time of initiation of treatment)	Hemoglobin, g/dL (at the time of initiation of treatment)	Albmin, g/dL (at the time of initiation of treatment)	Performance Status	CHAP score (at the most severe phase)	TAFRO syndrome severity score (at the most severe phase)	Pleural effusion	Pericarditis	Ascites	Edema	Tumor association	Liver faliure	Renal faliure	Death	ICU or death	Admission days	Last CT reading of lymph nodes
1	44	M	iMCD-NOS	Plasma cell type	+	-	+	-	-54	5.25667	Improved	-100	Tocilizmab	+	+	-	+	-	21.36	14.3	1.4	3	15		-	-	+	-	-	-	-	-	-	35	Improved
2	66	M	iMCD-NOS	Plasma cell type	-	-	-	-	-92					+	-	-	+	-	4.7	11	2.6	0	3		-	-	-	-	-	-	-	-	-	8	Improved
3	51	M	iMCD-NOS	Plasma cell type	-	-	-	-	-40					+	+	-	+	-	1.59	10.8	0.8	1	7		-	-	-	+	-	-	-	-	-	14	No change
4	65	F	iMCD-NOS	Plasma cell type	-	-	-	-	-96					+	+	+	-	-	4.87	9.3	3.3	3	6		-	-	-	+	+	-	+	-	-	15	No change
5	37	F	iMCD-NOS	Plasma cell type	+	-	+	-	-15	6.86379	No change	-25	Kanakinumab	+	-	-	-	-	0.41	9.4	4.3	0	2		-	-	-	-	-	-	-	-	-	2	Improved
6	53	F	iMCD-NOS	mixed type	-	-	-	-	-92					+	-	-	-	-	1.71	14.2	3.6	0	1		-	-	-	-	-	-	-	-	-	17	No change
7	33	F	iMCD-IPL)	Plasma cell type	+	-	+	-	-9					+	+	-	+	-	2.69	11.1	3.1	0	2		-	-	-	-	-	-	-	-	-	4	NA
8	43	F	iMCD-NOS	Plasma cell type	+	-	+	-	-48	0.854209	No change	-37	Tocilizmab	+	-	-	+	-	3.7	9.3	2.4	0	5		-	-	-	-	-	-	-	-	-	3	Improved
9	36	F	iMCD-NOS	mixed type	-	-	-	-	-72					+	-	-	-	-	5.13	12.9	2.5	1	4		-	-	-	-	-	+	-	-	-	2	Improved
10	82	F	iMCD-NOS	Plasma cell type	-	-	-	-	-66					+	-	-	-	-	12	9.6	2.3	1	8		-	-	-	-	-	-	-	-	-	20	Improved
11	45	F	iMCD-NOS	Plasma cell type	+	-	+	-	-39	2.83368	Improved	-55	Tocilizmab	+	-	+	-	-	2.87	13.1	2.8	0	1		+	+	-	-	-	-	-	-	-	3	Improved
12	50	F	iMCD-IPL)	Plasma cell type	-	-	-	-	-96					+	+	-	+	-	7.22	10.6	2.8	0	6		-	-	-	-	-	-	-	-	-	3	NA
13	84	F	iMCD-NOS	Plasma cell type	-	-	-	-	-62					+	-	-	-	-	3.5	9.5	2.9	1	6		-	-	-	-	-	-	+	-	-	17	No change
14	62	M	iMCD-IPL)	Plasma cell type	-	-	-	-	-95					+	+	-	+	-	10.36	8	2.1	0	9		-	-	-	-	-	-	+	-	-	45	No change
15	69	M	iMCD-NOS	Plasma cell type	-	-	-	-	-87					+	-	-	-	-	4.41	11.4	2.9	0	3		-	-	-	-	-	-	-	-	-	11	Improved
16	64	M	iMCD-NOS	Plasma cell type	-	-	-	-	-95					+	-	-	-	-	12.01	10.8	2.8	0	3		-	-	-	-	-	-	-	-	-	25	Improved
17	47	M	iMCD-TAFRO	Plasma cell type	+	+	-	-	-40	2.33812	Improved	-87	Tocilizmab	+	-	+	+	+	10.54	6.4	1.3	3	13	8	+	-	-	+	-	-	+	-	-	54	Improved
18	47	F	iMCD-TAFRO	Plasma cell type	+	+	-	-	-12	0.952772	Improved	-13	Tocilizmab	+	+	+	-	+	14.15	8	2.3	3	10	11	+	+	+	+	-	+	+	-	-	63	Improved
19	46	M	iMCD-TAFRO	Plasma cell type	+	-	-	+	4					+	+	+	+	+	27.84	13.6	2.2	3	11	10	+	+	+	+	-	+	+	-	-	70	NA
20	36	F	TAFRO without iMCD	NA	-	-	-	-	-62					+	+	+	-	+	26.65	10.9	1.4	4	16	10	+	+	+	+	-	+	+	-	+	119	Improved
21	66	M	iMCD-TAFRO	Plasma cell type	+	+	-	-	-20	3.26626	Improved	-48	Tocilizmab	+	+	+	-	-	18.92	10.3	2.3	3	15	10	+	+	+	+	-	+	+	-	+	142	Improved
22	76	M	TAFRO without iMCD	NA	+	-	-	+	-20	1.37166	Improved	-82	Tocilizmab	+	+	+	+	+	9.64	7.2	2.5	4	12	10	+	+	+	+	+	+	+	-	-	93	No change
23	64	M	iMCD-TAFRO	Hypervascular type	+	+	-	-	-28	2.03696	Improved	-90	Tocilizmab, prednisolone	+	+	+	-	+	11.58	9.7	2.4	4	12	10	+	+	+	+	-	-	+	-	+	79	Improved
24	82	M	iMCD-TAFRO	Plasma cell type	-	-	-	-	-59					+	-	+	+	-	3.57	10.1	1.7	2	9	5	+	+	+	+	+	-	+	+	+	30	NA
25	73	M	iMCD-TAFRO	Hyaline vascular type?	+	+	-	-	-32					-	-	+	-	+	14.01	12.5	3.3	4	14	11	+	+	+	+	-	+	+	-	+	165	NA
26	63	M	iMCD-TAFRO	Plasma cell type	+	+	-	-	-30	1.79877	Improved	-100	Filgotinib, Prednisolone	+	-	+	-	+	29.15	8.4	1.5	4	14	11	+	+	+	+	+	+	+	-	-	151	Improved
27	52	F	iMCD-TAFRO	Hypervascular type	+	+	-	-	-10					+	-	+	-	+	24.88	8	2.4	4	14	11	+	+	+	+	-	+	+	-	+	128	NA
28	58	M	TAFRO without iMCD	NA	+	+	-	-	9					+	+	+	-	+	29.13	11.7	1.5	4	16	9	+	+	+	+	-	+	+	-	-	119	NA
29	81	F	TAFRO+iMCD	Plasma cell type	+	+	-	-	-34					+	-	+	-	+	16.7	10.2	2.9	4	14	11	+	-	+	+	-	+	+	-	+	144	NA
