# Supplementary material for: Morphological and quantitative CT features of anterior mediastinal lesions in TAFRO syndrome and idiopathic multicentric Castleman disease
Source: Front Immunol. 2025 Sep 15;16:1656489. doi: 10.3389/fimmu.2025.1656489 (PMC12477180; doi:10.3389/fimmu.2025.1656489)
Supplement: Supplementary file 2 [file Table2.xlsx]

## Sheet: Sheet1
Variable	iMCD-IPL/NOS	TAFRO without iMCD/iMCD-TAFRO	p-value
	N = 16	N = 13
Pleural effusion	1 (6.3%)	13 (100%)	<0.001
Pericarditis	1 (6.3%)	11 (85%)	<0.001
Ascites	1 (6.3%)	11 (85%)	<0.001
Oedema	2 (13%)	13 (100%)	<0.001
Renal dysfunction	3 (19%)	13 (100%)	<0.001
Fluid retention	2 (13%)	13 (100%)	<0.001
Hepatosplenomegaly	6 (38%)	7 (54%)	0.6
Thrombocyotpenia	1 (6.3%)	13 (100%)	<0.001
Platelet count (/μL)	296,500 (242,000, 340,000)	62,000 (36,000, 85,000)	<0.001
Values are n (%) of patients or the median (Q1, Q3).
