# Supplementary material for: Morphological and quantitative CT features of anterior mediastinal lesions in TAFRO syndrome and idiopathic multicentric Castleman disease
Source: Front Immunol. 2025 Sep 15;16:1656489. doi: 10.3389/fimmu.2025.1656489 (PMC12477180; doi:10.3389/fimmu.2025.1656489)
Supplement: Supplementary file 3 [file Table3.xlsx]

## Sheet: Sheet1
	iMCD-TAFRO(N=10)	TAFRO without iMCD(N=3)	P-VALUE
Anterior mediastinal lesion	9(90%)	2(66.7%)	0.423
Increase in fat density	8(80%)	1(33.3%)	0.202
Mass	1(10%)	1(33.3%)	0.423
Micro nodular opacity	0 (0%)	0 (%)
CT value, HU	-29(11,-35)	-20(9,-62)	0.905
Values are n (%) of patients or the median (Q1, Q3).
