# Supplementary material for: Morphological and quantitative CT features of anterior mediastinal lesions in TAFRO syndrome and idiopathic multicentric Castleman disease
Source: Front Immunol. 2025 Sep 15;16:1656489. doi: 10.3389/fimmu.2025.1656489 (PMC12477180; doi:10.3389/fimmu.2025.1656489)
Supplement: Supplementary file 4 [file Table4.xlsx]

## Sheet: Sheet1
	Hypervascular (N=3)	Plasma cell (N=21)	Mixed (N=2)	Not available (no lymph node specimen obtained) (N=3)	p-value
Anterior mediastinal lesion	3 (100%)	11 (52.38%)	0 (0%)	2 (66.67%)	0.26
Increase in fat density	3 (100%)	5 (23.81%)	0 (0%)	1 (33.33%)	0.07
Mass	0 (0%)	1 (4.76%)	0 (0%)	1 (33.33%)	0.48
Micro nodular opacity	0 (0%)	5 (23.81%)	0 (0%)	0 (0%)	1
CT value, HU	-20(-62,9)	-51 (-65,-37)	-82 (-182,-35)	-24 (-61,13)	0.14
Values are n (%) of patients or the median (Q1, Q3).
